# Supplementary material for: A Metabolomics-Based Toolbox to Assess and Compare the Metabolic Potential of Unexplored, Difficult-to-Grow Bacteria
Source: Mar Drugs. 2022 Nov 14;20(11):713. doi: 10.3390/md20110713 (PMC9698959; doi:10.3390/md20110713)
Supplement: Supplementary file 1 [file marinedrugs-20-00713-s001.zip]

Archive with 2 entries (2 files):
- Supplementary Material_f.pdf
- Table ST1.xlsx
